# Supplementary material for: Intestinal Bacterial Diversity and Functional Analysis of Three Lepidopteran Corn Ear Worm Larvae
Source: Insects. 2022 Aug 17;13(8):740. doi: 10.3390/insects13080740 (PMC9409944; doi:10.3390/insects13080740)
Supplement: Supplementary file 1 [file insects-13-00740-s001.zip]

Archive with 1 entries (1 files):
- insects-1833986-supplementary.pdf
